# Supplementary material for: Association of DNA-Methylation Profiles With Immune Responses Elicited in Breast Cancer Patients Immunized With a Carbohydrate-Mimicking Peptide: A Pilot Study
Source: Front Oncol. 2020 Jun 5;10:879. doi: 10.3389/fonc.2020.00879 (PMC7290046; doi:10.3389/fonc.2020.00879)
Supplement: Supplementary file 1 [file Table_1.xlsx]

## Sheet: Table S1
Table S1. Immunization timing and blood draws relative to drugs used in various schedules up to first taxol treatment.
a. Study calendar for cohort A
Procedures	Wk 1	Wk 2	Wk 3	Wk 4	Wk 7	Wk 10	Wk 13
Vaccination with Mimotope P10s-PADRE/MONTANIDE™ ISA 51 VG	X	X	X
Cyclophosphamide	X			X	X	X
Doxorubicin	X			X	X	X
Docetaxel							X
Blood draw	X			X	X	X	X
b. Study calendar for cohort B
Procedures	Wk 1	Wk 2	Wk 3	Wk 4	Wk 7	Wk 10	Wk 13
Vaccination with Mimotope P10s-PADRE/MONTANIDE™ ISA 51 VG		X	X	X
Cyclophosphamide	X			X	X	X
Doxorubicin	X			X	X	X
Docetaxel							X
Study Lab	X				X	X	X
c. Study calendar for cohort C
Procedures	Wk 1	Wk 2	Wk 3	Wk 4	Wk 7	Wk 10	Wk 13
Informed Consent
Vaccination with Mimotope P10s-PADRE/MONTANIDE™ ISA 51 VG	X	X	X
Cyclophosphamide				X	X	X	X
Doxorubicin				X	X	X	X
Docetaxel
Study Lab	X				X	X	X
d. Study calendar for cohort D
Procedures	Wk 1	Wk 2	Wk 3	Wk 5	Wk 8	Wk 11	Wk 14
Informed Consent
Vaccination with Mimotope P10s-PADRE/MONTANIDE™ ISA 51 VG	X	X	X
Cyclophosphamide		X		X	X	X
Doxorubicin		X		X	X	X
Docetaxel							X
Study Lab	X			X	X	X	X
For antibody detection postimmune week 10 was used for groups A to C and week 8 for group D.
Wk, Week
