# Supplementary material for: Association of DNA-Methylation Profiles With Immune Responses Elicited in Breast Cancer Patients Immunized With a Carbohydrate-Mimicking Peptide: A Pilot Study
Source: Front Oncol. 2020 Jun 5;10:879. doi: 10.3389/fonc.2020.00879 (PMC7290046; doi:10.3389/fonc.2020.00879)
Supplement: Supplementary file 3 [file Table_3.XLSX]

## Sheet: Hoja1
Table S3. 35 molecules present in the top network related to cell death and survival, cell cycle, cellular development from the first IPA® core analysis run with 182 DM CpGs from the association of the DNA methylation profiles with IgG titers.
Symbol	Synonym(s)	Entrez Gene Name	Illumina	Expr p-value	Location	Family	Drugs	Entrez Gene ID for Human	Entrez Gene ID for Mouse	Entrez Gene ID for Rat
ACTA2	0610041G09RIK, a-SMA, actin, alpha 2, smooth muscle, aorta, actin, α 2, smooth muscle, aorta, ACTSA, Actvs, Alpha-SMA, Alpha-smooth muscle actin, FLJ45296, RGD: 621676, Similar to vascular alpha actin, Similar to vascular α actin, SM Alpha Actin, SM α Actin, Sma, SMAalpha, SMalphaA, SMOOTH MUSCLE alpha ACTIN, SMOOTH MUSCLE α ACTIN, Vascular Smooth Muscle Alpha-Actin, Vascular Smooth Muscle α-Acti…	actin, alpha 2, smooth muscle, aorta			Cytoplasm	other		59	11475	81633
BAIAP2L1	1300006M19Rik, AI585895, BAI1-associated protein 2-like 1, IRTKS, LOC100128461, RGD1308452	BAI1 associated protein 2 like 1	cg08684580	0.000305682	Cytoplasm	other		55971	66898	304282
BAP1	2300006C11Rik, AA989761, AW553466, BRCA1 associated protein 1, HUCEP-13, hucep-6, mKIAA0272, Ubiquitin Carboxy-terminal Hydrolase, uch-x4, UCHL2	BRCA1 associated protein 1	cg21746711	0.000843147	Nucleus	peptidase		8314	104416	306257
BTLA	A630002H24, B and T lymphocyte associated, BTLA1, CD272	B and T lymphocyte associated	cg24157392	0.000957255	Plasma Membrane	other		151888	208154	407756
CGA	aGSU, Alpha, alpha GONADOTROPIN, alpha-GSU, alphaSU, CG-ALPHA, CG-α, Common alpha, Common α, Fsh Alpha, Fsh α, FSHA, Glycoprotein hormone alpha, Glycoprotein hormone alpha subunit, Glycoprotein hormone α, Glycoprotein hormone α chain, Glycoprotein hormone α subunit, glycoprotein hormones, alpha polypeptide, glycoprotein hormones, alpha subunit, glycoprotein hormones, α polypeptide, glycoprotein h…	glycoprotein hormones, alpha polypeptide			Extracellular Space	other		1081	12640	116700
CHMP4B	2010012F05RIK, C20orf178, C76846, charged multivesicular body protein 4B, CHMP4A, Chmp4bl1, chromatin modifying protein 4B-like 1, CTPP3, CTRCT31, dJ553F4.4, LOC684321, Shax1, SNF7, SNF7-2, Vps32-2, VPS32B	charged multivesicular body protein 4B	cg04205485	0.000537121	Cytoplasm	other		128866	75608	679886
COX6A1	CMTRID, COX6A, COX6AL, cytochrome c oxidase subunit 6A1, VIaL	cytochrome c oxidase subunit 6A1	cg20049294	4.446e-05	Cytoplasm	enzyme		1337	12861	25282
E2F3	E2F transcription factor 3, E2f3a, LOC100361421, LOC691420, RGD1561600	E2F transcription factor 3			Nucleus	transcription regulator		1871	13557	291105
ERK1/2	p42/44 mapk, P42/p44 erk, p42/p44 MAP KINASE, P42/p44 mapk, p44/p42 MAPK				Cytoplasm	group
ETS1	AI196000, AI448617, c-ets-1, D230050P06, E26 avian leukaemia oncogene 1, 5' domain, E26 avian leukemia oncogene 1, 5' domain, ETS proto-oncogene 1, transcription factor, Etsoncb, EWSR2, p42 ETS1, p54, TPL1, v-Ets, vs	ETS proto-oncogene 1, transcription factor			Nucleus	transcription regulator		2113	23871	24356
ETS2	AU022856, E26 avian leukaemia oncogene 2, 3' domain, E26 avian leukemia oncogene 2, 3' domain, ETS proto-oncogene 2, transcription factor, ETS2IT1	ETS proto-oncogene 2, transcription factor	cg01359822	0.000630093	Nucleus	transcription regulator		2114	23872	304063
FOXP1	12CC4, 3110052D19RIK, 4932443N09Rik, AI461938, AW494214, forkhead box P1, hFKH1B, HSPC215, MFH, QRF1	forkhead box P1	cg22076311	0.000373761	Nucleus	other		27086
GMFG	0610039G16Rik, 2310057N07Rik, AI324845, glia maturation factor gamma, glia maturation factor γ, glia maturation factor, gamma, glia maturation factor, gamma, pseudogene, glia maturation factor, γ, glia maturation factor, γ, pseudogene, Gm9835, GMF-GAMMA, GMF-γ, Gmfg-ps	glia maturation factor gamma	cg25599012	7.75509e-05	Cytoplasm	growth factor		9535	100040018|63986	113940
Ifn gamma	Ifn gamma Receptor, Ifn γ, Ifn γ Receptor, IFNgammaR, IFNγR, Interferon-gamma, Interferon-γ				Plasma Membrane	complex
IL6	BSF-2, CDF, FDGI, HGF, HSF, IFN beta 2A, IFN β 2A, IFN-beta-2, IFN-β-2, IFNB2, ILg6, interleukin-6	interleukin 6			Extracellular Space	cytokine	tocilizumab, siltuximab, clazakizumab	3569	16193	24498
INHBA	Activin A, Activin beta A, Activin-β-a, beta A INHIBIN, Beta-A, EDF, FRP, Inhibin A, INHIBIN beta A, inhibin subunit beta A, inhibin subunit β A, INHIBIN β A, Inhibin β a subunit, inhibin, β a, β A INHIBIN, β-A	inhibin subunit beta A			Extracellular Space	growth factor	activin type 2B receptor Fc fusion protein STM 343	3624	16323	29200
IRF3	C920001K05RIK, DRAFB, Ifn regulatory factor 3, IIAE7, interferon regulatory factor 3	interferon regulatory factor 3			Nucleus	transcription regulator		3661	54131	292892
ITGA5	CD49e, FNRA, integrin alpha 5 (fibronectin receptor alpha), integrin subunit alpha 5, integrin subunit α 5, Integrin α 5, integrin α 5 (fibronectin receptor α), Itga5 retired, ITGalpha5, ITGα5, VLA-5, VLA5A	integrin subunit alpha 5			Plasma Membrane	transmembrane receptor		3678	16402	315346
ITGB1	4633401G24RIK, AA409975, AA960159, beta1-Integrin, CD29, CD29 antigen, FNRB, Gm9863, GPIIA, integrin beta 1 (fibronectin receptor beta), integrin subunit beta 1, integrin subunit β 1, Integrin β 1, integrin β 1 (fibronectin receptor β), Integrin β 1 receptor, MDF2, MSK12, VLA-BETA, VLA-β, VLAB, β(1)-integrins, β1-Integrin	integrin subunit beta 1			Plasma Membrane	transmembrane receptor		3688	16412	24511
MAD1L1	AI173502, AW550425, hMAD1, HSMAD1, LOC686419, MAD1, MAD1 mitotic arrest deficient 1-like 1, MAD1-like 1, mitotic arrest deficient 1 like 1, PIG9, TP53I9, TXBP181	mitotic arrest deficient 1 like 1	cg05211192	0.000698615	Nucleus	other		8379	17120	680006
MAD2L1	AA673185, CMT2, HSMAD2, MAD2, MAD2 mitotic arrest deficient-like 1, MADP2, mitotic arrest deficient 2 like 1	mitotic arrest deficient 2 like 1			Nucleus	other		4085	56150	297176
MCM3	AL033361, C80350, HCC5, HRLF beta subunit (P102 protein), HRLF β subunit (P102 protein), LOC367976, Mcmd, Mini chromosome maintenance deficient 3, minichromosome maintenance complex component 3, P1, P1-MCM3, P1.h, p1.m, RLFB	minichromosome maintenance complex component 3			Nucleus	enzyme		4172	17215	316273
NANOG	2410002E02Rik, ecat4, ENK, LOC100038891, LOC100293888, Nanog homeobox, NANOG1	Nanog homeobox			Nucleus	transcription regulator		79923	71950	414065
NFKB1	CVID12, EBP-1, KBF1, Nf kappa b DNA binding subunit, NF KAPPA B subunit P50, Nf κ b DNA binding subunit, NF κ B subunit P50, NF-kappa-B, NF-kappa-B1, NF-kB, NF-κ-B, NF-κ-B1, NFkappaB-p50, NFkappaB1 p105, NFKB subunit P105/P50, NFKB-p105, NFκB-p50, NFκB1 p105, NUCLEAR FACTOR KAPPA B DNA binding subunit, nuclear factor kappa B subunit 1, nuclear factor of kappa light polypeptide gene enhancer in B …	nuclear factor kappa B subunit 1			Nucleus	transcription regulator	dexamethasone/thalidomide, bortezomib/dexamethasone/thalidomide, rituximab/thalidomide, bortezomib/thalidomide, prednisone/thalidomide, triflusal, thalidomide	4790	18033	81736
POU5F1	NF-A3, OCT3, OCT3/4, OCT4, OTF-3, Otf3-rs7, Otf3g, OTF4, POU class 5 homeobox 1, POU domain, class 5, transcription factor 1	POU class 5 homeobox 1			Nucleus	transcription regulator		5460	18999	294562
PRDM1	b2b1765Clo, BLIMP1, PR domain containing 1, with ZNF domain, PR/SET domain 1, PRDI-BF1, PRDM, ZNFPR1A1	PR/SET domain 1			Nucleus	transcription regulator		639	12142	309871
RELA	NF KAPPA B subunit P65, NF κ B subunit P65, NF-kappa B, NF-kappa B (p65), NF-κ B, NF-κ B (p65), NF-κB p65, NFkB, NFkB/p65, NFKB3, nos2, p65, p65 NFkappaB, p65 Nfkb, p65 NFκB, p65/Rela, RELA proto-oncogene, NF-kB subunit, v-rel reticuloendotheliosis viral oncogene homolog A (avian)	RELA proto-oncogene, NF-kB subunit			Nucleus	transcription regulator	NF-kappaB decoy	5970	19697	309165
RPS6	40S ribosomal protein S6-like, LOC100911372, pp33, Q9BZU1, RIBOSOMAL protein S6, S6, S6R, S6RP	ribosomal protein S6			Cytoplasm	other		6194	20104	100911372|29304
SYK	p72-Syk, Ptk72, spleen associated tyrosine kinase, spleen tyrosine kinase	spleen associated tyrosine kinase			Cytoplasm	kinase	R-348, fostamatinib, cerdulatinib, TAK-659, entospletinib, HMPL-523, GSK2646264, GS-9876	6850	20963	25155
TLR4	ARMD10, CD284, HTOLL, Ly87, Ran/M1, Rasl2-8, Tlrp4, TOLL, TOLL receptor, toll-like receptor 4	toll like receptor 4			Plasma Membrane	transmembrane receptor	eritoran, resatorvid, OM 174 lipid	7099	21898	29260
TNF	AT-TNF, DIF, RATTNF, TMTNF, TNF-a, TNF-alpha, TNF-α, Tnfsf1a, TNFSF2, TNLG1F, tumor necrosis factor, Tumor Necrosis Factor α, tumor necrosis factor, α, tumour necrosis factor, tumour Necrosis Factor Alpha, tumour Necrosis Factor α, tumour necrosis factor, alpha, tumour necrosis factor, α	tumor necrosis factor			Extracellular Space	cytokine	adalimumab, etanercept, infliximab, certolizumab, golimumab, tumor necrosis factor receptor antagonist, infliximab/methotrexate, dexamethasone/thalidomide, dexamethasone/pomalidomide, cyclophosphamide/dexamethasone/thalidomide, golimumab/methotrexate, bortezomib/dexamethasone/thalidomide, rituximab/thalidomide, bortezomib/thalidomide, prednisone/thalidomide, adalimumab/methotrexate, etanercept/me…	7124	21926	24835
TP53	bbl, BCC7, bfy, bhy, LFS1, p44, P53, P53 cellular tumour antigen, p53 tumor suppressor, transformation related protein 53, TRP53, tumor protein p53, tumour protein p53	tumor protein p53			Nucleus	transcription regulator	APR-246, cenersen, ALT-801, CGM097, kevetrin, azurin 50-77, COTI-2, BI 907828	7157	22059	24842
TREM1	CD354, triggering receptor expressed on myeloid cells 1	triggering receptor expressed on myeloid cells 1			Plasma Membrane	transmembrane receptor		54210	58217	301229
TSC22D3	DIP, Dsip1, DSIPI, GILZ, GILZ1, Glucocorticoid-induced leucine zipper, LEUCINE ZIPPER, Tilz3, TSC-22R, TSC22 domain family member 3, TSC22 domain family, member 3	TSC22 domain family member 3			Nucleus	transcription regulator		1831	14605
ZNF366	DC-SCRIPT, Zfp366, zinc finger protein 366	zinc finger protein 366	cg15037004	0.000569424	Nucleus	transcription regulator		167465	238803	100360041
Bold molecules were differentially methylated.
