# Supplementary material for: Association of DNA-Methylation Profiles With Immune Responses Elicited in Breast Cancer Patients Immunized With a Carbohydrate-Mimicking Peptide: A Pilot Study
Source: Front Oncol. 2020 Jun 5;10:879. doi: 10.3389/fonc.2020.00879 (PMC7290046; doi:10.3389/fonc.2020.00879)
Supplement: Supplementary file 4 [file Table_4.XLSX]

## Sheet: Hoja1
Table S4. 398 differentially methylated CpGs from the association of the DNA methylation profiles with IFNγ levels elicited after the vaccination with P10s-PADRE.
Probeset ID	UCSC_RefGene_Name	UCSC_CpG_Islands_Name	UCSC_RefGene_Accession	UCSC_RefGene_Group	p-value(IFN levels log)	F(IFN levels log)	SS(IFN levels log)	PartialCorr(IFN levels log)	SS(Error)	F(Error)
cg24773720	GHR	chr5:42424338-42425047	NM_000163	5'UTR	9.94437e-07	402.674	0.117139	0.992632	0.00174542	1
cg19211899	HINT3	chr6:126277792-126278501	NM_138571	TSS200	1.26832e-05	169.351	8.23929	-0.982743	0.291913	1
cg15726514	C2orf43	chr2:21022564-21022934	NM_021925	TSS1500	1.29608e-05	168.096	4.16204	0.982617	0.14856	1
cg20519044	SLC7A11-AS1;LINC00616		NR_038380;NR_037866	TSS1500;Body	1.43376e-05	162.36	0.151756	-0.982019	0.00560811	1
cg13019844		chr6:170589411-170590085			1.4658e-05	161.13	0.179565	-0.981886	0.00668645	1
cg19448030		chr8:144389582-144390626			1.4953e-05	160.029	0.420174	-0.981765	0.0157537	1
cg03462324	RASSF4	chr10:45454795-45455044	NM_032023	5'UTR	1.6111e-05	155.971	0.502062	-0.981303	0.0193137	1
cg20557534	NAMPT	chr7:105924650-105925975	NM_005746	TSS200	2.0843e-05	142.711	0.270848	0.979619	0.0113873	1
cg09090235	SUV420H2	chr19:55850495-55851493	NM_032701	Body	2.15471e-05	141.081	0.108023	-0.979391	0.00459408	1
cg01375154	HAS3;HAS3	chr16:69139628-69141900	NM_138612;NM_001199280	TSS1500;TSS200	2.34162e-05	137.08	0.0961355	0.978808	0.00420785	1
cg09815235	SPG7		NM_003119	Body	2.48818e-05	134.229	0.44877	0.978373	0.0200598	1
cg22919370	HIST1H3I	chr6:27841001-27841244	NM_003533	TSS200	2.81196e-05	128.657	0.517878	0.977467	0.0241515	1
cg23138682	EIF5;EIF5	chr14:103799809-103801661	NM_183004;NM_001969	TSS200;5'UTR	2.95358e-05	126.482	0.769553	0.977093	0.0365057	1
cg00865290	TMEM8B;FAM221B;FAM221B;TMEM8B;TMEM8B;TMEM8B;TMEM8B	chr9:35828737-35829423	NM_001042590;NM_001012446;NR_052026;NM_001042589;NM_016446;NM_016446;NM_001042589	TSS1500;TSS1500;TSS1500;1stExon;1stExon;5'UTR;5'UTR	3.01218e-05	125.623	0.508008	0.976942	0.0242635	1
cg25022342	SFRS2IP	chr12:46385607-46385887	NM_004719	TSS1500	3.20628e-05	122.927	0.34695	0.976454	0.0169345	1
cg06515543	NRTN	chr19:5824103-5824334	NM_004558	TSS200	3.46119e-05	119.7	0.53971	-0.975842	0.027053	1
cg25372841	CYHR1	chr8:145675351-145676142	NM_138496	3'UTR	3.47199e-05	119.571	0.496208	-0.975817	0.0248995	1
cg09715669					3.51311e-05	119.082	0.556964	-0.975721	0.0280629	1
cg09267974	ZNF571-AS1;ZNF571-AS1;ZNF571-AS1;ZNF571-AS1;ZNF540		NR_038248;NR_038247;NR_038250;NR_038249;NM_152606	Body;Body;Body;Body;5'UTR	3.68344e-05	117.135	0.148197	-0.975332	0.00759106	1
cg15710971	WSB1;WSB1	chr17:25620999-25621730	NM_015626;NM_134265	TSS200;TSS200	4.01073e-05	113.712	1.06294	0.974618	0.0560857	1
cg09676606	SYCP3	chr12:102132753-102133415	NM_153694	5'UTR	4.27293e-05	111.228	0.280978	-0.974073	0.0151568	1
cg26939169	HNRNPC;HNRNPC;HNRNPC;HNRNPC;HNRNPC;HNRNPC;HNRNPC;HNRNPC	chr14:21737406-21738094	NM_004500;NM_031314;NM_001077443;NM_001077442;NM_004500;NM_031314;NM_001077443;NM_00107	1stExon;1stExon;1stExon;1stExon;5'UTR;5'UTR;5'UTR;5'UTR	4.32294e-05	110.777	0.274606	0.973971	0.0148734	1
cg00997280		chr2:111875206-111880965			4.79753e-05	106.819	0.148346	0.973045	0.0083326	1
cg22645776	LOC101927817;LOC101927817;ANKRD11;ANKRD11;ANKRD11;ANKRD11		NR_110932;NR_110931;NR_045839;NM_013275;NM_001256183;NM_001256182	Body;Body;Body;5'UTR;5'UTR;5'UTR	4.81605e-05	106.675	0.719822	0.973011	0.0404869	1
cg17804850	TNFRSF11A	chr18:60051869-60052387	NM_003839	3'UTR	4.98033e-05	105.431	1.30786	-0.972705	0.0744297	1
cg22024783	TOMM40;TOMM40;TOMM40	chr19:45393833-45394992	NM_006114;NM_001128916;NM_001128917	TSS1500;TSS1500;TSS1500	5.18028e-05	103.988	0.28194	0.972342	0.0162676	1
cg14055970	ENG;ENG		NM_001114753;NM_000118	Body;Body	5.44475e-05	102.191	0.586761	-0.971876	0.0344509	1
cg00778880	GPATCH2;SPATA17	chr1:217804267-217804477	NM_018040;NM_138796	Body;TSS1500	5.48452e-05	101.931	0.282497	-0.971807	0.0166288	1
cg22079149	GPR35	chr2:241569691-241570138	NM_005301	TSS200	5.87294e-05	99.5143	0.78532	0.971152	0.0473492	1
cg09926889	RNF34;RNF34;RNF34;RNF34	chr12:121837380-121838396	NM_025126;NM_194271;NM_025126;NM_194271	1stExon;5'UTR;5'UTR;1stExon	6.3217e-05	96.975	0.246986	0.97043	0.0152815	1
cg17965006	ADSSL1	chr14:105189927-105190864	NM_152328	TSS200	6.7306e-05	94.8621	0.204713	0.9698	0.012948	1
cg07258524	SSBP2;SSBP2;SSBP2;SSBP2;SSBP2;SSBP2		NM_001256736;NM_001256735;NM_001256734;NM_001256733;NM_001256732;NM_012446	Body;Body;Body;Body;Body;Body	6.83318e-05	94.3588	0.277901	-0.969647	0.0176709	1
cg00308130		chr5:135415069-135415307			7.50644e-05	91.2881	3.73905	0.968673	0.245753	1
cg18492647	RASGRP2;RASGRP2;RASGRP2	chr11:64509433-64513826	NM_001098671;NM_153819;NM_001098670	TSS1500;5'UTR;5'UTR	7.72955e-05	90.3505	0.361591	0.968363	0.0240125	1
cg23842941	PROCR	chr20:33762403-33762774	NM_006404	Body	7.96516e-05	89.3987	0.414896	-0.968042	0.0278458	1
cg13430489	TMC1		NM_138691	5'UTR	8.20446e-05	88.4698	0.305774	0.967723	0.0207375	1
cg09641885	LOC101927043;LOC101927043		NR_110207;NR_110208	TSS200;TSS200	8.47175e-05	87.474	2.16134	0.967373	0.14825	1
cg23348582	SEL1L	chr14:81999751-82000434	NM_005065	TSS200	8.60141e-05	87.0059	0.760476	0.967206	0.0524431	1
cg25643819	HLA-L	chr6:30227320-30228255	NR_027822	Body	9.05825e-05	85.4287	0.239995	-0.966631	0.0168558	1
cg03239861	SORCS1;SORCS1;SORCS1;SORCS1;SORCS1;SORCS1		NM_001013031;NM_001206570;NM_052918;NM_001206572;NM_001206569;NM_001206571	Body;Body;Body;Body;Body;Body	9.41044e-05	84.2835	0.879501	0.9662	0.0626102	1
cg11681399					9.65005e-05	83.5366	0.246512	-0.965913	0.0177057	1
cg27165954		chr14:102780626-102780830			9.78514e-05	83.1263	0.158393	-0.965753	0.0114327	1
cg16908633	RNF39;RNF39	chr6:30042918-30043500	NM_170769;NM_025236	Body;Body	9.8413e-05	82.9579	0.791911	-0.965688	0.0572756	1
cg26886161					0.000101119	82.1642	0.120351	-0.965373	0.00878854	1
cg26699752	TNS3		NM_022748	5'UTR	0.000107945	80.2823	0.337904	-0.964604	0.0252536	1
cg14224553					0.000108721	80.0784	0.429094	-0.964519	0.0321506	1
cg05404701	PAWR	chr12:80083531-80085154	NM_002583	TSS200	0.000108829	80.0502	0.22801	0.964507	0.01709	1
cg07767843					0.000109643	79.8386	0.126233	-0.964418	0.00948658	1
cg14736318					0.0001132	78.9383	0.158879	-0.964033	0.0120762	1
cg03298305	ISOC2;ISOC2;ISOC2	chr19:55972697-55973442	NM_001136202;NM_024710;NM_001136201	5'UTR;5'UTR;5'UTR	0.000113597	78.8403	1.84019	0.963991	0.140044	1
cg18043598	FBXO9;FBXO9	chr6:52930050-52930758	NM_033480;NM_033481	TSS200;5'UTR	0.000114332	78.6596	0.345124	-0.963913	0.0263254	1
cg27184662	MVB12B	chr9:129244737-129245247	NM_033446	Body	0.000120738	77.1494	0.281707	-0.963245	0.0219087	1
cg03790745	RCOR2	chr11:63679403-63679638	NM_173587	Body	0.000121568	76.9614	0.577969	-0.96316	0.0450591	1
cg04155600	FLYWCH2;FLYWCH2;FLYWCH2	chr16:2932267-2933765	NM_001142499;NM_001142500;NM_138439	TSS1500;TSS1500;TSS1500	0.000123635	76.5011	0.311035	0.962951	0.0243945	1
cg04517482	THSD4		NM_024817	Body	0.000124345	76.3452	0.47572	-0.962879	0.037387	1
cg02826687	PMP2		NM_002677	TSS1500	0.000127259	75.7179	2.28825	-0.962589	0.181324	1
cg14590262	ZMYND8;ZMYND8;ZMYND8;ZMYND8;ZMYND8;ZMYND8;ZMYND8;ZMYND8;ZMYND8;ZMYND8;ZMYND8;ZMYND8;ZMY		NM_001281780;NM_001281779;NM_001281774;NM_001281773;NM_001281772;NM_183048;NM_183047;NM	Body;Body;Body;Body;Body;Body;Body;Body;Body;Body;Body;Body;Body;Body;Body;Body;Body	0.00012939	75.2711	0.272898	-0.962379	0.0217532	1
cg02885674					0.000129881	75.1696	0.170415	-0.962331	0.0136025	1
cg25174662	RGCC	chr13:42030913-42032667	NM_014059	TSS200	0.000134312	74.2758	0.0561519	0.961903	0.00453595	1
cg26220419	CUL5;CUL5	chr11:107879500-107880398	NM_003478;NM_003478	5'UTR;1stExon	0.000138377	73.4898	0.135422	-0.961519	0.0110564	1
cg22873177	URB2;TAF5L;TAF5L	chr1:229761128-229762299	NM_014777;NM_001025247;NM_014409	TSS1500;5'UTR;5'UTR	0.00013852	73.4626	0.216481	0.961505	0.0176809	1
cg03302378		chr15:31745466-31745751			0.000141773	72.8563	0.188393	-0.961204	0.0155149	1
cg22487204	MEF2D		NM_005920	3'UTR	0.000142234	72.7719	0.351775	-0.961161	0.0290037	1
cg22483095	SBNO2;SBNO2	chr19:1112200-1112995	NM_001100122;NM_014963	Body;Body	0.000142585	72.7078	0.387156	0.961129	0.0319489	1
cg09561417	SMCR8	chr17:18217821-18219056	NM_144775	Body	0.000143936	72.4632	0.158531	-0.961005	0.0131265	1
cg22265110	SPAG7	chr17:4870189-4871710	NM_004890	TSS200	0.000144051	72.4426	0.227295	0.960995	0.0188255	1
ch.6.44693872F					0.000144112	72.4317	0.181044	0.960989	0.014997	1
cg05349601					0.000149814	71.4339	0.341901	-0.960476	0.0287175	1
cg16376902		chr5:140615391-140616353			0.000150612	71.2983	1.91161	0.960405	0.160869	1
cg17504584	IQCC;IQCC	chr1:32670569-32671885	NM_018134;NM_001160042	Body;Body	0.000152279	71.0181	0.129679	-0.960258	0.010956	1
cg16284395					0.000153752	70.7739	0.159603	-0.960129	0.0135307	1
cg25740602	TNFRSF11A	chr18:60051869-60052387	NM_003839	3'UTR	0.000154395	70.6682	0.872762	-0.960073	0.0741008	1
cg03011134					0.000160255	69.732	0.175941	0.959569	0.0151386	1
cg13065938	TPR;C1orf27;C1orf27;C1orf27;C1orf27;C1orf27;MIR548F1;C1orf27	chr1:186344124-186344848	NM_003292;NM_017847;NM_001164246;NM_001164246;NM_001164245;NM_017847;NR_031642;NM_00116	TSS1500;5'UTR;5'UTR;1stExon;1stExon;1stExon;Body;5'UTR	0.00016135	69.5621	0.0966086	-0.959476	0.00833286	1
cg01571169	FBXO31;FBXO31	chr16:87367534-87367851	NR_024568;NM_024735	Body;Body	0.000163031	69.3041	0.409625	-0.959335	0.0354633	1
cg14995824		chr19:6199292-6199551			0.000165222	68.9733	0.0788757	0.959151	0.00686141	1
cg09333392	OR4D2		NM_001004707	TSS200	0.000165886	68.8743	0.80153	0.959096	0.0698255	1
cg04760847	CLTA;CLTA;CLTA;CLTA;CLTA;CLTA	chr9:36190870-36191536	NM_001076677;NM_001184760;NM_001184762;NM_001184761;NM_001833;NM_007096	TSS1500;TSS1500;TSS1500;TSS1500;TSS1500;TSS1500	0.000167651	68.6134	0.304606	0.95895	0.0266367	1
cg09504829	TRIB1	chr8:126441471-126443552	NM_025195	TSS200	0.000167682	68.6088	0.16424	-0.958948	0.0143632	1
cg20792512	WNT4	chr1:22468912-22470252	NM_030761	Body	0.000169931	68.2817	0.255342	-0.958763	0.0224372	1
cg09919412	HEXIM1	chr17:43224933-43227616	NM_006460	1stExon	0.000179718	66.9228	0.0700209	-0.957978	0.00627776	1
cg17824939	C12orf50		NM_152589	5'UTR	0.000183299	66.45	0.879032	-0.957697	0.0793708	1
cg22731064	CIB2	chr15:78423593-78424096	NM_006383	TSS200	0.00018339	66.4381	0.222342	0.95769	0.0200796	1
cg18243651	GNAI1;GNAI1	chr7:79763793-79764889	NM_001256414;NM_002069	TSS200;Body	0.000184242	66.3275	0.354188	0.957624	0.0320399	1
cg20476383	SGSM3;SGSM3		NM_015705;NM_001301849	Body;Body	0.000185255	66.1969	0.210502	-0.957546	0.0190796	1
cg17456994	RBM17;RBM17	chr10:6130786-6131774	NM_032905;NM_001145547	TSS200;TSS1500	0.000187203	65.9484	0.251682	0.957396	0.0228981	1
cg02375669		chr1:16085147-16085862			0.000188465	65.7892	0.577885	0.957299	0.0527033	1
cg22408503	CNGA3;CNGA3	chr2:98962873-98964187	NM_001298;NM_001079878	TSS200;TSS200	0.000190689	65.5122	1.10818	0.95713	0.101494	1
cg14975184	RILPL1	chr12:124017593-124018994	NM_178314	1stExon	0.000191977	65.3536	0.595935	0.957033	0.0547118	1
cg11667451	TOX2	chr20:42543097-42545137	NM_001098797	TSS1500	0.000193661	65.1486	0.198816	0.956906	0.0183104	1
cg08175271	GRHL1	chr2:10090907-10092456	NM_198182	TSS200	0.000195647	64.9097	0.339504	0.956758	0.0313825	1
cg09525523	DERA	chr12:16064080-16064534	NM_015954	TSS200	0.000196515	64.8063	0.389223	0.956693	0.0360357	1
cg19081390	SLC45A1	chr1:8395343-8395635	NM_001080397	Body	0.000200536	64.3352	0.20213	-0.956396	0.018851	1
cg20248421	ESPN	chr1:6507207-6509186	NM_031475	Body	0.00020531	63.792	0.630501	-0.956049	0.0593022	1
cg08983248	NKX2-4	chr20:21376358-21378245	NM_033176	TSS1500	0.000209285	63.3524	1.14147	0.955764	0.108106	1
cg07876289	ZNF37B	chr10:43047584-43048472	NR_026777	TSS1500	0.000210662	63.2028	0.543282	0.955666	0.0515751	1
cg24583410	BAK1		NM_001188	TSS1500	0.00021386	62.8601	0.373077	-0.955441	0.0356103	1
cg11392823					0.000214646	62.7768	0.340591	-0.955385	0.0325525	1
cg25054291	TXNDC15	chr5:134209887-134210504	NM_024715	TSS1500	0.000218963	62.3272	0.0905924	0.955085	0.00872098	1
cg06716807	PPM1G;PPM1G;PPM1G	chr2:27631884-27632822	NM_002707;NM_177983;NM_177983	TSS200;5'UTR;1stExon	0.000220114	62.2093	0.39209	0.955005	0.0378165	1
cg19487966	UFD1L;UFD1L;CDC45;CDC45;CDC45	chr22:19466308-19467811	NM_001035247;NM_005659;NM_001178010;NM_003504;NM_001178011	TSS1500;TSS1500;TSS200;TSS200;TSS200	0.000221653	62.0529	0.398091	0.9549	0.0384921	1
cg00931944		chr8:1311387-1311626			0.000225083	61.7095	0.201174	-0.954665	0.0195601	1
cg20672245	ATP5J2;ATP5J2;ATP5J2;ATP5J2	chr7:99063423-99063624	NM_001003714;NM_004889;NM_001039178;NM_001003713	TSS1500;TSS1500;TSS1500;TSS1500	0.000226399	61.5796	0.234091	-0.954576	0.0228087	1
cg09202319	PFDN6;WDR46;WDR46	chr6:33256539-33256973	NM_014260;NM_005452;NM_001164267	TSS1500;Body;Body	0.000229801	61.2484	0.441427	-0.954347	0.043243	1
cg27022853	LRRC33		NM_198565	5'UTR	0.000231912	61.0463	0.912484	-0.954206	0.0896846	1
cg15861578	ZC3H10	chr12:56511861-56512409	NM_032786	TSS200	0.000237114	60.5581	0.25499	0.953862	0.025264	1
cg25985646	LPGAT1	chr1:212003431-212004280	NM_014873	TSS200	0.000240057	60.2884	0.371866	0.95367	0.0370087	1
cg07397891	SMYD3;SMYD3		NM_001167740;NM_022743	Body;TSS1500	0.000240167	60.2784	0.196389	-0.953663	0.0195482	1
cg12382593					0.000244961	59.8484	0.199472	-0.953353	0.0199977	1
cg10717522	GLS;GLS		NM_001256310;NM_014905	Body;Body	0.000245357	59.8134	0.11408	0.953327	0.0114436	1
cg10133578					0.000249915	59.4157	0.421058	0.953037	0.0425199	1
cg03798162	TRIM26		NM_003449	5'UTR	0.000255391	58.9506	0.946892	-0.952692	0.0963749	1
cg20842253	TRIM54;TRIM54	chr2:27529083-27531465	NM_032546;NM_187841	3'UTR;3'UTR	0.000256085	58.8926	1.42045	-0.952649	0.144716	1
cg07690796	SCARB1;SCARB1	chr12:125299474-125299874	NM_001082959;NM_005505	Body;Body	0.000256661	58.8446	0.745946	-0.952613	0.0760593	1
cg05042110	PKIA;PKIA		NM_006823;NM_181839	5'UTR;5'UTR	0.000264811	58.1808	0.206039	-0.95211	0.0212482	1
cg10954131	IFFO2		NM_001136265	Body	0.000270416	57.7398	0.0859777	-0.951771	0.00893433	1
cg18500431		chr7:1703861-1710517			0.000272598	57.5714	0.349975	-0.95164	0.0364738	1
cg03400317	TCEB3	chr1:24069695-24070615	NM_003198	Body	0.000275334	57.3628	0.53197	0.951476	0.0556427	1
cg02835371	DCC	chr18:49868377-49868759	NM_005215	TSS1500	0.000276265	57.2925	0.890491	0.951421	0.0932573	1
cg17634045	CCL20;CCL20		NM_001130046;NM_004591	Body;Body	0.000280892	56.9475	0.507875	-0.951148	0.0535098	1
cg26496071	SMPD3		NM_018667	5'UTR	0.000281887	56.8742	0.252041	-0.95109	0.0265893	1
cg02101946	RPP40	chr6:5004062-5004372	NM_006638	Body	0.000285821	56.5881	0.263693	0.95086	0.0279592	1
cg21202700	CAMK1;OGG1;OGG1;OGG1;OGG1;OGG1		NM_003656;NM_016829;NM_016828;NM_016827;NM_016826;NM_016821	Body;Body;Body;Body;Body;Body	0.000286428	56.5445	0.43524	-0.950825	0.0461838	1
cg13595191	SNORD43;RPL3;RPL3	chr22:39715473-39715945	NR_002439;NM_000967;NM_001033853	TSS1500;TSS200;TSS200	0.000288367	56.4058	0.150789	0.950713	0.0160398	1
cg08516247	SLC12A7	chr5:1060584-1060809	NM_006598	Body	0.000289294	56.3399	0.508674	-0.950659	0.054172	1
cg09386971	CHMP4C	chr8:82644603-82644849	NM_152284	TSS200	0.000294672	55.9632	0.32195	0.950352	0.0345173	1
cg09632163	ABCA3	chr16:2339259-2339552	NM_001089	Body	0.00029537	55.915	0.352349	-0.950312	0.037809	1
cg10823322	CRYGD	chr2:208988834-208989269	NM_006891	TSS1500	0.000297495	55.7692	1.37499	0.950192	0.14793	1
cg09941597	LOC339539		NR_104171	TSS1500	0.000297551	55.7654	0.0748897	-0.950188	0.00805766	1
cg17457379	PDE4DIP		NM_022359	Body	0.000300103	55.5921	0.162795	-0.950045	0.0175703	1
cg05319236	ATPAF2;C17orf39	chr17:17942198-17943495	NM_145691;NM_024052	1stExon;TSS1500	0.000300301	55.5787	0.614858	-0.950034	0.066377	1
cg09405788					0.000307248	55.1172	0.349201	-0.949646	0.0380136	1
cg13843771	MSH5;MSH5;MSH5;MSH5;MSH5	chr6:31707489-31708336	NM_002441;NM_002441;NM_025259;NM_172165;NM_172166	5'UTR;1stExon;5'UTR;5'UTR;5'UTR	0.000307989	55.0688	0.0849531	-0.949605	0.00925603	1
cg24466850					0.000310184	54.9263	0.450263	-0.949484	0.0491856	1
cg09300171	FAM90A7		NM_001136572	Body	0.000315866	54.5636	0.109479	-0.949174	0.0120387	1
cg16799554		chr3:14692931-14693429			0.000332739	53.536	0.145012	0.948272	0.0162521	1
cg18714105					0.000333606	53.485	0.318593	-0.948227	0.03574	1
cg27311414	B4GALT3;B4GALT3	chr1:161147061-161147451	NM_003779;NM_003779	5'UTR;1stExon	0.000334905	53.4091	0.270117	-0.948159	0.0303451	1
cg05734400	ATIC	chr2:216176549-216177132	NM_004044	TSS200	0.000335889	53.3518	0.160066	0.948108	0.0180012	1
cg18552939	NDN	chr15:23931559-23932547	NM_002487	TSS200	0.000337156	53.2784	0.603167	0.948041	0.0679262	1
cg07976816	KIAA0232;KIAA0232		NM_001100590;NM_014743	3'UTR;3'UTR	0.00033726	53.2724	0.449952	-0.948036	0.0506776	1
cg02713232	ATF6B;ATF6B	chr6:32097820-32098086	NM_004381;NM_001136153	TSS1500;TSS1500	0.000338762	53.1858	0.0748585	0.947958	0.00844493	1
cg27520021	ROPN1L-AS1;ROPN1L;ROPN1L	chr5:10441605-10442512	NR_102746;NM_001201466;NM_031916	Body;TSS200;TSS200	0.000340754	53.0719	0.0726344	-0.947855	0.00821163	1
cg27370229	C16orf81	chr16:89225687-89226195	NR_024347	Body	0.000344066	52.8843	0.580315	-0.947684	0.0658398	1
cg10551484	GATB	chr4:152682041-152682293	NM_004564	TSS1500	0.00034653	52.7463	1.66094	0.947558	0.188935	1
cg24771380	CEP85;CEP85		NM_022778;NM_001281517	Body;Body	0.000347312	52.7028	0.111122	-0.947518	0.0126508	1
cg05419798	MGAT5B;MGAT5B	chr17:74928710-74928922	NM_144677;NM_198955	Body;Body	0.000359287	52.0523	0.170306	-0.946913	0.0196309	1
cg14970612	GCNT1		NM_001097634	TSS1500	0.000360036	52.0126	0.0726976	-0.946876	0.00838615	1
cg09451903	TRPV1;TRPV1		NM_018727;NM_080704	TSS1500;5'UTR	0.000362031	51.9073	0.154565	-0.946777	0.0178663	1
cg00021576		chr1:244211034-244212088			0.000367251	51.6355	0.406371	0.946519	0.04722	1
cg07400029	EYA2;EYA2		NM_172110;NM_005244	Body;Body	0.000370654	51.461	0.296706	0.946352	0.0345939	1
cg18706898	HOOK2;HOOK2;HOOK2;HOOK2	chr19:12885756-12886519	NM_013312;NM_001100176;NM_001100176;NM_013312	5'UTR;5'UTR;1stExon;1stExon	0.000376339	51.1743	0.187491	0.946075	0.0219826	1
cg22754654	C19orf67	chr19:14196244-14196706	NM_001277378	TSS1500	0.000377575	51.1128	0.253147	-0.946015	0.0297163	1
cg21595737	GMFB	chr14:54955388-54955831	NM_004124	TSS200	0.000380906	50.9481	0.444474	0.945855	0.0523443	1
cg15997319	SBNO1;SBNO1		NM_018183;NM_001167856	3'UTR;3'UTR	0.000380949	50.9461	0.0680371	0.945853	0.00801284	1
cg01047748	FFAR3		NM_005304	TSS1500	0.000381185	50.9345	1.16074	-0.945841	0.136733	1
cg12793305	RRAGC	chr1:39324815-39325721	NM_022157	TSS200	0.000385294	50.7342	0.344999	0.945645	0.0408007	1
cg22830113		chr2:127783081-127783311			0.000385922	50.7039	0.194928	-0.945615	0.0230666	1
cg26502414	METT10D	chr17:2415061-2415362	NM_024086	5'UTR	0.000386485	50.6767	0.23095	0.945588	0.0273439	1
cg07194700					0.000390749	50.4728	0.374937	-0.945386	0.044571	1
cg04837438		chr2:95401380-95401636			0.000393566	50.3397	2.25773	-0.945253	0.2691	1
cg25283254	MTRF1		NM_004294	TSS1500	0.000395249	50.2607	0.118122	0.945174	0.0141011	1
cg13833729	COG7		NM_153603	Body	0.000398986	50.0871	0.0802633	-0.944999	0.00961484	1
cg14952389	STAU1;STAU1;STAU1;STAU1;STAU1	chr20:47804353-47805160	NM_017454;NM_017452;NM_001037328;NM_004602;NM_017453	5'UTR;5'UTR;5'UTR;5'UTR;5'UTR	0.000399706	50.0539	0.258898	0.944966	0.0310343	1
cg15018724		chr20:36531143-36532133			0.000401195	49.9854	0.440026	-0.944896	0.0528185	1
cg08948898	ISLR2;ISLR2;ISLR2;ISLR2	chr15:74425091-74428821	NM_020851;NM_001130136;NM_001130138;NM_001130137	3'UTR;3'UTR;3'UTR;3'UTR	0.000414502	49.3886	0.0730968	0.944285	0.00888021	1
cg11735605	IKZF2;IKZF2;IKZF2	chr2:214016357-214017105	NM_001079526;NM_016260;NM_001079526	1stExon;TSS1500;5'UTR	0.000414883	49.3719	0.110919	0.944268	0.0134796	1
cg00408278	ZBTB9	chr6:33422046-33422530	NM_152735	5'UTR	0.000417296	49.2665	1.88641	0.944158	0.22974	1
cg18956558	RNF41;RNF41;RNF41	chr12:56615523-56615767	NM_194359;NM_005785;NM_194358	TSS200;TSS200;TSS200	0.000421621	49.0797	0.122641	0.943963	0.0149929	1
cg27275634	DHX35	chr20:37590617-37591184	NM_021931	TSS200	0.000424002	48.9779	0.103225	-0.943857	0.0126455	1
cg23095642	OSBPL9;OSBPL9;OSBPL9;OSBPL9;OSBPL9		NM_148909;NM_148908;NM_148906;NM_024586;NR_036662	TSS1500;TSS1500;TSS1500;TSS1500;TSS1500	0.000427309	48.8378	0.403577	-0.943709	0.0495817	1
cg11370311	SOX2-OT;SOX2-OT;SOX2-OT		NR_075091;NR_075092;NR_075093	Body;Body;Body	0.000427368	48.8353	0.143978	0.943706	0.0176894	1
cg03284866		chr8:124172800-124173541			0.000429893	48.7293	0.0774502	-0.943594	0.00953637	1
cg22317233	LOC101927043;LOC101927043		NR_110208;NR_110207	Body;Body	0.000430465	48.7055	2.69559	0.943569	0.332068	1
cg04169102	MICALL1	chr22:38301954-38302871	NM_033386	Body	0.000434645	48.5321	0.302512	-0.943384	0.0373994	1
cg27372533	PSMB3	chr17:36908662-36909577	NM_002795	TSS200	0.000438939	48.3564	0.099571	0.943195	0.0123546	1
cg17245576	SERINC1;PKIB	chr6:122792758-122793091	NM_020755;NM_181794	1stExon;TSS200	0.000439977	48.3143	0.518794	0.94315	0.0644274	1
cg14750501	CCNE1;CCNE1;CCNE1	chr19:30302856-30303681	NM_057182;NM_001238;NM_001238	TSS1500;5'UTR;1stExon	0.000440276	48.3021	0.128068	0.943137	0.0159084	1
cg23295683	SEL1L	chr14:81999751-82000434	NM_005065	Body	0.000442708	48.204	0.283373	-0.943031	0.0352717	1
cg08789117	C22orf34;C22orf34		NR_110523;NR_110522	Body;Body	0.000442778	48.2012	0.585007	-0.943028	0.0728206	1
cg25251183					0.000444714	48.1236	0.086574	0.942944	0.010794	1
cg11890453	SOCS6	chr18:67955692-67957062	NM_004232	5'UTR	0.000444869	48.1174	0.353919	0.942937	0.0441319	1
cg08276976					0.000449389	47.9381	0.36341	-0.942741	0.0454849	1
cg25659938	RRNAD1;RRNAD1	chr1:156698111-156698916	NM_001142560;NM_015997	Body;Body	0.000449792	47.9222	0.166911	0.942724	0.0208977	1
cg22007329	PPP1R2;PPP1R2;PPP1R2		NM_006241;NM_001291505;NM_001291504	Body;Body;Body	0.000449837	47.9204	0.33486	-0.942722	0.041927	1
cg13981729					0.000452349	47.822	0.133257	-0.942614	0.0167191	1
cg13989102		chr20:21086139-21087175			0.000457325	47.629	0.083381	-0.942401	0.0105038	1
cg03893150	TNFRSF25;PLEKHG5;TNFRSF25;PLEKHG5;PLEKHG5;TNFRSF25;PLEKHG5;TNFRSF25;PLEKHG5;TNFRSF25;TN	chr1:6525996-6526228	NM_003790;NM_001042663;NM_148967;NM_001042665;NM_001042664;NM_148970;NM_198681;NM_14896	TSS200;3'UTR;TSS200;3'UTR;3'UTR;TSS200;3'UTR;TSS200;3'UTR;TSS200;TSS200	0.000457785	47.6113	0.660914	0.942382	0.0832886	1
cg27134659	PPP4R4;PPP4R4;PPP4R4;PPP4R4	chr14:94640366-94641648	NM_058237;NM_020958;NM_020958;NM_058237	1stExon;1stExon;5'UTR;5'UTR	0.000458116	47.5986	0.621373	0.942368	0.0783266	1
cg04970443	TSPAN11	chr12:31079243-31079878	NM_001080509	TSS1500	0.000461983	47.4509	0.278841	0.942204	0.0352584	1
cg00439084	NCR3LG1	chr11:17374928-17375422	NM_001202439	Body	0.000464283	47.3638	0.102169	0.942106	0.0129426	1
cg11591485	SLC12A8		NM_024628	Body	0.000464348	47.3614	0.542251	0.942104	0.0686953	1
cg06444189	GNB3;GNB3		NM_002075;NM_001297571	Body;Body	0.000473448	47.0225	0.295816	-0.941722	0.0377457	1
cg09834234	BCL7B	chr7:72971527-72972220	NM_001707	TSS200	0.000475363	46.9523	0.189782	0.941642	0.0242521	1
cg05940202	RAD21	chr8:117886284-117887319	NM_006265	TSS200	0.000476802	46.8998	0.213867	0.941583	0.0273605	1
cg07962051	TNKS	chr8:9413381-9414093	NM_003747	TSS1500	0.000476955	46.8943	0.244487	0.941576	0.0312815	1
cg17477835	UNC5B		NM_170744	Body	0.000478685	46.8315	0.163669	-0.941505	0.0209691	1
cg09959147	MAPK4;MAPK4;MAPK4	chr18:48190434-48190669	NM_001292039;NM_001292040;NM_002747	5'UTR;Body;Body	0.000479147	46.8147	0.0819654	-0.941486	0.0105051	1
cg11654148	YDJC	chr22:21982786-21984484	NM_001017964	TSS200	0.000479696	46.7949	0.069957	-0.941463	0.00896983	1
cg16449069	LRCH3	chr3:197517983-197518782	NM_032773	TSS200	0.000484879	46.609	0.648651	0.94125	0.0835012	1
cg17941730	SEC24D		NM_014822	Body	0.000486234	46.5609	0.534041	-0.941194	0.0688185	1
cg11254426	MMP21	chr10:127464156-127464385	NM_147191	Body	0.000486257	46.5601	0.22316	-0.941193	0.0287577	1
cg16489881					0.000494641	46.266	0.054284	-0.940852	0.00703981	1
cg16723952	ABL2;ABL2;ABL2;ABL2;ABL2		NM_001168237;NM_007314;NM_001168238;NM_001168236;NM_001136001	Body;Body;Body;Body;Body	0.000495051	46.2518	0.174232	-0.940836	0.0226022	1
cg08435603	LOC641367;ZNF100	chr19:21933434-21933853	NR_024523;NM_173531	TSS200;Body	0.000498399	46.1364	0.420141	-0.9407	0.054639	1
cg06889971	LOC728723;ZBED3	chr5:76382727-76383167	NR_024398;NM_032367	Body;TSS1500	0.00049905	46.1141	0.337048	0.940674	0.043854	1
cg00780100					0.000499522	46.0979	0.0977221	0.940655	0.0127193	1
cg07126580	WTAP;WTAP;WTAP;WTAP;WTAP;WTAP	chr6:160147729-160149065	NM_152858;NM_004906;NM_001270532;NM_001270533;NM_152857;NM_001270531	TSS1500;TSS1500;TSS1500;TSS1500;TSS1500;TSS1500	0.000503884	45.9495	0.3007	0.94048	0.0392648	1
cg04947393	ZNF142;BCS1L;BCS1L;BCS1L;BCS1L;BCS1L;ZNF142;ZNF142	chr2:219523901-219524577	NM_001105537;NM_001257344;NM_001257343;NM_001257342;NM_004328;NM_001079866;NR_073600;NR	5'UTR;TSS1500;TSS1500;TSS1500;TSS1500;TSS1500;Body;Body	0.00050492	45.9145	0.176759	0.940439	0.0230985	1
cg26429520					0.000506087	45.8752	9.89135	0.940392	1.29369	1
cg13621212	MLLT3	chr9:20620728-20621862	NM_004529	TSS1500	0.00050663	45.8569	0.204979	0.940371	0.0268198	1
cg21237268	HCG27	chr6:31165412-31165923	NR_026791	Body	0.000508689	45.788	0.103444	0.940289	0.0135551	1
cg08939082		chr3:87101767-87102008			0.00051058	45.725	0.651936	0.940214	0.0855465	1
cg17404289	MAD1L1;MAD1L1;MAD1L1		NM_003550;NM_001013837;NM_001013836	Body;Body;Body	0.00051113	45.7067	0.67754	0.940192	0.0889419	1
cg02872663	SCFD2		NM_152540	Body	0.000513864	45.6163	0.68291	-0.940084	0.0898244	1
cg16694524	FUBP1	chr1:78444763-78445281	NM_003902	TSS1500	0.000516222	45.5388	0.962516	0.939991	0.126817	1
cg15922150	TULP1;TULP1		NM_001289395;NM_003322	Body;Body	0.000522139	45.3465	0.186407	0.939759	0.0246643	1
cg19746591	TAOK3		NM_016281	Body	0.000526486	45.2071	0.577234	-0.93959	0.076612	1
cg10793244		chr14:105119773-105120005			0.000527508	45.1745	0.11709	-0.93955	0.0155516	1
cg03560685	MBP;MBP;MBP;MBP;MBP;MBP		NM_002385;NM_001025090;NM_001025100;NM_001025101;NM_001025081;NM_001025092	TSS1500;TSS1500;Body;Body;TSS1500;TSS1500	0.00052751	45.1744	0.135278	-0.93955	0.0179674	1
cg15672606	MLLT3;MLLT3	chr9:20620728-20621862	NM_001286691;NM_004529	TSS1500;TSS200	0.000527701	45.1684	0.349739	-0.939542	0.046458	1
cg26792755	MRPS33;MRPS33	chr7:140714478-140714943	NM_053035;NM_016071	TSS200;TSS1500	0.000528036	45.1577	0.183729	0.939529	0.0244117	1
cg17820247	VAMP1;VAMP1;VAMP1	chr12:6579555-6580429	NM_016830;NM_199245;NM_014231	TSS200;TSS200;TSS200	0.000530337	45.0848	0.23308	0.93944	0.0310188	1
cg18031008	MRPS21;MRPS21;MRPS21;MRPS21	chr1:150266476-150266689	NM_031901;NM_031901;NM_018997;NM_018997	1stExon;5'UTR;1stExon;5'UTR	0.000536332	44.8968	0.224354	0.939209	0.0299826	1
cg10478774	MUC6		NM_005961	Body	0.00054374	44.6683	0.365413	-0.938926	0.0490835	1
cg15363314					0.000546547	44.5828	12.2855	0.93882	1.65339	1
cg26329756	IGF1R	chr15:99250794-99251018	NM_000875	Body	0.000553277	44.3803	0.151968	-0.938566	0.0205453	1
cg18805606	SGOL2;SGOL2;SGOL2	chr2:201390685-201391217	NM_001160033;NM_001160046;NM_152524	TSS1500;TSS1500;TSS1500	0.000553806	44.3645	0.412738	0.938546	0.0558201	1
cg09491109	NCALD;NCALD;NCALD;NCALD;NCALD;NCALD;NCALD		NM_001040629;NM_001040628;NM_001040626;NM_001040625;NM_001040624;NM_001040627;NM_001040	5'UTR;5'UTR;5'UTR;5'UTR;5'UTR;5'UTR;5'UTR	0.000555175	44.3237	0.0734098	-0.938494	0.00993732	1
cg25109009	NQO1;NQO1;NQO1	chr16:69760293-69760506	NM_001025433;NM_000903;NM_001025434	Body;Body;Body	0.000555202	44.3229	0.240335	-0.938493	0.0325342	1
cg21212881		chr9:14346265-14348149			0.000555315	44.3196	0.878166	-0.938489	0.118887	1
cg24758173	SUFU;ACTR1A	chr10:104263676-104264155	NM_016169;NM_005736	1stExon;TSS1500	0.000556338	44.2892	0.374762	0.938451	0.0507702	1
cg08120190	C7orf36	chr7:39605776-39606376	NM_020192	Body	0.000556478	44.2851	0.127484	-0.938446	0.0172722	1
cg01315220	RHPN2		NM_033103	Body	0.000556977	44.2703	0.186772	-0.938427	0.0253135	1
cg04217212	GALNT7		NM_017423	Body	0.000557894	44.2432	1.16712	-0.938393	0.158278	1
cg13562602	COL5A1	chr9:137719283-137719504	NM_000093	Body	0.000563099	44.0904	0.229215	-0.938199	0.0311925	1
cg13969584	CENPBD1;AFG3L1;CENPBD1;AFG3L1;AFG3L1	chr16:90038530-90039583	NM_145039;NR_003228;NM_145039;NR_003227;NR_003226	5'UTR;TSS1500;1stExon;TSS1500;TSS1500	0.000566891	43.9803	2.22957	0.938058	0.304168	1
cg17789517	TOB1;TOB1;TOB1;TOB1-AS1	chr17:48942949-48944943	NM_001243877;NM_001243885;NM_005749;NR_038458	5'UTR;TSS200;TSS200;TSS200	0.000569754	43.8978	0.327336	0.937952	0.0447407	1
cg11896795		chr7:5458503-5469256			0.000571422	43.85	0.205278	0.937891	0.0280882	1
cg06380449	GGA3;GGA3	chr17:73257180-73258101	NM_014001;NM_138619	Body;Body	0.00057397	43.7774	0.13408	-0.937797	0.0183766	1
cg04366619	PKN1	chr19:14543873-14544704	NM_002741	TSS200	0.000576988	43.6918	0.407902	0.937686	0.0560154	1
cg06639835	UBL3;UBL3	chr13:30423921-30424941	NM_007106;NM_007106	1stExon;5'UTR	0.000579994	43.6073	0.242478	-0.937577	0.033363	1
cg05879380	MICAL1;MICAL1;MICAL1;MICAL1	chr6:109776194-109777645	NM_022765;NM_001159291;NM_022765;NM_001159291	5'UTR;1stExon;1stExon;5'UTR	0.000581997	43.5512	0.201288	-0.937504	0.0277313	1
cg21849289	C1orf123	chr1:53685945-53686391	NM_017887	TSS1500	0.000591591	43.2864	0.140208	0.937157	0.0194344	1
cg17526300	PTER;PTER	chr10:16478803-16479303	NM_030664;NM_001001484	TSS200;TSS200	0.000593002	43.2479	0.267669	0.937106	0.037135	1
cg14189678	PTPRN2;PTPRN2;PTPRN2	chr7:157690559-157690770	NM_002847;NM_130842;NM_130843	Body;Body;Body	0.000595988	43.1669	0.320199	-0.936999	0.0445062	1
cg04791129	IGFBP6	chr12:53491572-53491955	NM_002178	TSS1500	0.000597935	43.1143	0.201676	-0.936929	0.0280662	1
cg21833640	ZHX1;ZHX1	chr8:124286209-124287666	NM_001017926;NM_007222	TSS1500;TSS1500	0.000603673	42.9608	0.248216	0.936725	0.0346663	1
cg13081179	SERPINE2;SERPINE2;SERPINE2;SERPINE2		NR_073116;NM_001136530;NM_001136528;NM_006216	TSS200;Body;5'UTR;5'UTR	0.000604763	42.9319	0.1244	-0.936686	0.0173856	1
cg07709681	PGBD4;C15orf24	chr15:34393814-34394264	NM_152595;NM_020154	TSS1500;Body	0.000605445	42.9138	0.230885	0.936662	0.0322812	1
cg17803536					0.000608188	42.8414	0.153702	-0.936565	0.0215261	1
cg17318864					0.000610707	42.7753	0.249013	-0.936476	0.0349286	1
cg00724018	FERMT2;FERMT2;FERMT2	chr14:53417108-53418339	NM_006832;NM_001135000;NM_001134999	5'UTR;5'UTR;5'UTR	0.000613235	42.7093	0.30766	0.936387	0.0432215	1
cg11327235	TAS2R5		NM_018980	TSS1500	0.000620036	42.5336	0.100252	0.936149	0.014142	1
cg10247585		chr17:79454734-79455823			0.000620382	42.5247	0.360184	0.936137	0.0508199	1
cg22736757	ZEB1;ZEB1;ZEB1;ZEB1;ZEB1;ZEB1		NM_001174096;NM_001174095;NM_001174093;NM_030751;NM_001174094;NM_001128128	Body;Body;Body;Body;Body;Body	0.000624125	42.4292	0.184081	0.936006	0.0260313	1
cg25214424	MCF2L2	chr3:183145427-183146790	NM_015078	TSS1500	0.000624888	42.4098	0.451211	0.93598	0.0638358	1
cg13379851	ARPIN;ARPIN;C15orf38-AP3S2	chr15:90455562-90456263	NM_182616;NM_001282380;NM_001199058	Body;TSS200;Body	0.000627829	42.3354	0.287378	0.935878	0.0407287	1
cg12586025	LRRTM4;LRRTM4		NM_001282924;NM_001134745	Body;Body	0.000629768	42.2865	0.294713	0.935811	0.0418166	1
cg08731559	GRM8	chr7:126891300-126894205	NM_001127323	5'UTR	0.000633728	42.1875	0.471696	0.935674	0.0670856	1
cg15561235	ING5	chr2:242640843-242642456	NM_032329	TSS200	0.000645539	41.8968	0.135977	0.93527	0.0194731	1
cg06350612	EIF2C3;EIF2C3	chr1:36396249-36397262	NM_177422;NM_024852	TSS1500;TSS1500	0.000648238	41.8314	0.100528	-0.935179	0.014419	1
cg06418878	BUD13;BUD13	chr11:116643309-116643892	NM_001159736;NM_032725	Body;Body	0.000648946	41.8143	0.129343	0.935155	0.0185596	1
cg02234479	NCRNA00188;NCRNA00188;NCRNA00188;NCRNA00188;NCRNA00188;NCRNA00188;NCRNA00188;NCRNA00188	chr17:16342504-16342897	NR_027158;NR_027170;NR_027168;NR_027173;NR_027177;NR_027165;NR_027163;NR_027159;NR_0271	TSS200;TSS200;TSS200;TSS200;TSS200;TSS200;TSS200;TSS200;TSS200;TSS1500;TSS200;TSS200;TS	0.000651915	41.7429	0.427713	0.935054	0.0614783	1
cg13139020	NQO2	chr6:3000069-3000520	NM_000904	TSS200	0.000652068	41.7392	0.385365	0.935049	0.0553962	1
cg23588995	ASAP1;ASAP1		NM_001247996;NM_018482	Body;Body	0.000652511	41.7286	0.11264	0.935034	0.0161961	1
cg25142308	KCNJ4	chr22:38850766-38851285	NM_152868	TSS200	0.000654477	41.6816	0.456266	0.934968	0.0656789	1
cg15258695	KIAA1467	chr12:13197238-13197781	NM_020853	TSS1500	0.000656871	41.6246	0.0225382	-0.934887	0.00324879	1
cg23046897	SUV420H2	chr19:55850495-55851493	NM_032701	TSS200	0.000657034	41.6207	0.56461	0.934882	0.0813937	1
cg05704926					0.000663916	41.4584	0.488994	-0.934652	0.0707688	1
cg02453376	LCE3B		NM_178433	TSS200	0.000665212	41.4281	18.2546	-0.934608	2.64379	1
cg01720705	FAM89A	chr1:231175062-231176317	NM_198552	Body	0.000665252	41.4272	0.226857	0.934607	0.0328562	1
cg19736671	PPT1;PPT1	chr1:40562666-40563128	NM_000310;NM_001142604	Body;Body	0.000666	41.4097	0.135536	0.934582	0.0196383	1
cg21835980	ATP13A1	chr19:19773991-19774767	NM_020410	TSS1500	0.000667322	41.379	0.135763	0.934538	0.0196858	1
cg04594900	AGPAT3;AGPAT3		NM_020132;NM_001037553	5'UTR;5'UTR	0.000680811	41.0694	0.312664	-0.934092	0.0456784	1
cg04722675	CACNA1H;CACNA1H	chr16:1219429-1219641	NM_021098;NM_001005407	Body;Body	0.000682107	41.0401	0.331885	-0.93405	0.048521	1
cg27411370	KCTD9;CDCA2;CDCA2	chr8:25315286-25317028	NM_017634;NM_152562;NM_152562	TSS1500;1stExon;5'UTR	0.00068356	41.0074	0.707735	0.934002	0.103552	1
cg02240671	POC1A;POC1A;POC1A		NM_001161581;NM_001161580;NM_015426	Body;Body;Body	0.000683937	40.9989	0.22666	-0.93399	0.0331707	1
cg10434075	COIL	chr17:55038057-55038530	NM_004645	Body	0.000684145	40.9942	0.344864	0.933983	0.0504751	1
cg09496695	NTNG2	chr9:135073515-135074005	NM_032536	Body	0.000685586	40.9618	0.351799	-0.933936	0.0515307	1
cg03436478	SGCE;PEG10;SGCE;PEG10;SGCE	chr7:94284858-94286527	NM_001099401;NM_015068;NM_001099400;NM_001040152;NM_003919	TSS1500;5'UTR;TSS1500;5'UTR;TSS1500	0.0006879	40.91	0.587066	0.933861	0.086101	1
cg08756879	FRMD6		NM_001042481	5'UTR	0.000688771	40.8906	0.20251	-0.933832	0.0297148	1
cg01836096	C8ORFK29	chr8:145577098-145578142	NR_015428	TSS200	0.000689145	40.8823	0.368702	-0.93382	0.0541118	1
cg24927890	SYNPO		NM_001166208	TSS200	0.000690999	40.841	0.256793	-0.93376	0.0377257	1
cg21026078	POT1;POT1;POT1;POT1;POT1	chr7:124569882-124570199	NR_003102;NR_003103;NR_003104;NM_015450;NM_001042594	Body;Body;Body;5'UTR;5'UTR	0.00069192	40.8206	0.192052	0.93373	0.0282287	1
cg02737727	LOC102723354	chr14:105559492-105560409	NR_110546	Body	0.000695632	40.7386	0.512131	-0.933609	0.0754268	1
cg03540051	C6orf47	chr6:31628338-31628658	NM_021184	1stExon	0.00069586	40.7336	0.217148	-0.933602	0.0319855	1
cg18387671	ANKRD13B	chr17:27919874-27921105	NM_152345	TSS1500	0.000695942	40.7318	0.120617	0.933599	0.0177675	1
cg03130140	BFAR	chr16:14726516-14727366	NM_016561	TSS1500	0.000697234	40.7035	0.282923	0.933558	0.0417051	1
cg19710653	COG8;NIP7;NIP7	chr16:69373061-69373882	NM_032382;NM_016101;NM_001199434	1stExon;TSS200;TSS200	0.000699274	40.6588	0.132044	-0.933492	0.0194857	1
cg03986261	CHMP5;CHMP5;BAG1;BAG1	chr9:33263781-33265118	NM_001195536;NM_016410;NM_001172415;NM_004323	TSS200;TSS200;TSS200;TSS200	0.000699556	40.6526	0.381244	0.933483	0.0562685	1
cg24338083		chr11:65123373-65123705			0.000702384	40.591	0.260093	0.933392	0.0384459	1
cg17022362	KCNQ2;KCNQ2;KCNQ2;KCNQ2;KCNQ2	chr20:62084467-62084903	NM_172108;NM_172106;NM_172107;NM_172109;NM_004518	Body;Body;Body;Body;Body	0.000704824	40.5382	2.1274	0.933313	0.314874	1
cg09265586	ADARB2	chr10:1595542-1595792	NM_018702	Body	0.000706696	40.4978	0.135969	-0.933253	0.0201446	1
cg06407657	MATN4;RBPJL;MATN4;MATN4	chr20:43935199-43935633	NM_030592;NM_014276;NM_003833;NM_030590	TSS200;Body;TSS200;TSS200	0.000708517	40.4586	0.779281	-0.933195	0.115567	1
cg12593394	C1orf151	chr1:19923341-19924002	NM_001032363	Body	0.000709461	40.4384	0.113694	-0.933165	0.0168692	1
cg05993854		chr4:90031904-90033005			0.000710154	40.4235	0.340312	0.933143	0.0505119	1
cg17614813	TRIO		NM_007118	Body	0.000713904	40.3435	0.427807	0.933023	0.0636247	1
cg04011567	TAF4		NM_003185	Body	0.000721226	40.189	0.142352	0.932791	0.0212524	1
cg16951455	TMEM178B		NM_001195278	Body	0.000721689	40.1793	0.174216	-0.932776	0.0260158	1
cg18931446	PPP2R5C;PPP2R5C;PPP2R5C;PPP2R5C;PPP2R5C		NM_001161726;NM_001161725;NM_178587;NM_002719;NM_178586	Body;Body;Body;Body;Body	0.000722058	40.1715	1.02391	0.932765	0.152931	1
cg10406676	NAT15;ZNF597	chr16:3493098-3493569	NM_001083601;NM_152457	5'UTR;TSS1500	0.000728714	40.0331	0.305209	0.932555	0.0457435	1
cg01782953	EIF4ENIF1;EIF4ENIF1;EIF4ENIF1;EIF4ENIF1;EIF4ENIF1	chr22:31885140-31886292	NM_001164502;NM_019843;NM_001164501;NM_001164502;NM_019843	5'UTR;5'UTR;TSS200;1stExon;1stExon	0.000729588	40.015	0.459783	0.932528	0.0689416	1
cg01307007	FZR1;FZR1;FZR1		NM_001136197;NM_001136198;NM_016263	TSS1500;TSS1500;5'UTR	0.000730488	39.9964	0.519962	-0.932499	0.0780012	1
cg23035238		chr1:27481345-27481742			0.0007339	39.9263	0.162829	-0.932393	0.0244694	1
cg19021032		chr1:33896002-33896929			0.00073396	39.9251	0.472788	0.932391	0.0710513	1
cg09274451	ANKRD11	chr16:89352528-89352825	NM_013275	Body	0.000734551	39.913	0.475404	-0.932372	0.071466	1
cg10027978	ZFAND6;ZFAND6;ZFAND6;ZFAND6;ZFAND6;ZFAND6;ZFAND6;ZFAND6;ZFAND6;ZFAND6		NM_001242919;NM_001242918;NM_001242917;NM_001242912;NM_001242911;NM_019006;NM_001242913	TSS1500;5'UTR;5'UTR;5'UTR;5'UTR;5'UTR;5'UTR;5'UTR;5'UTR;5'UTR	0.000736221	39.8789	0.156741	0.93232	0.0235825	1
cg04885579					0.000740688	39.7881	0.174337	0.932181	0.0262898	1
cg13764805	VPS72;VPS72;VPS72		NM_001271088;NM_005997;NM_001271087	TSS200;TSS200;TSS200	0.000742708	39.7473	0.238264	0.932118	0.0359668	1
cg09110738	HCN4		NM_005477	Body	0.000761652	39.3718	0.450874	-0.931536	0.0687102	1
cg15575336	MMP17	chr12:132334377-132334786	NM_016155	Body	0.000762812	39.3492	0.597895	0.931501	0.0911675	1
cg14661959	TCHH	chr1:152079997-152081705	NM_007113	Body	0.000763427	39.3372	1.32484	0.931482	0.202074	1
cg15954041	TAC1;TAC1;TAC1;TAC1	chr7:97361132-97363018	NM_013998;NM_013996;NM_003182;NM_013997	Body;Body;Body;Body	0.000766333	39.2809	0.0865485	-0.931393	0.0132199	1
cg15988843		chr1:1093211-1093476			0.00076981	39.2139	0.655345	0.931288	0.100272	1
cg03023437	MOBKL3;MOBKL3;MOBKL3	chr2:198380423-198381301	NM_199482;NM_001100819;NM_015387	TSS200;TSS1500;TSS1500	0.000771809	39.1755	0.234466	0.931228	0.0359102	1
cg18760176	PAX6;PAX6;PAX6;PAX6;PAX6;PAX6;PAX6;PAX6;PAX6;PAX6;PAX6;PAX6	chr11:31825743-31826967	NM_001310160;NM_001310161;NM_001310160;NM_001604;NM_001258465;NM_001127612;NM_000280;NM	5'UTR;5'UTR;1stExon;Body;Body;Body;Body;Body;Body;Body;Body;Body	0.00077747	39.0676	0.506969	0.931057	0.0778603	1
cg22165331	SUMO3;SUMO3;SUMO3;SUMO3	chr21:46236726-46238958	NM_001286416;NM_006936;NM_001286416;NM_006936	1stExon;1stExon;5'UTR;5'UTR	0.000779787	39.0238	0.561107	0.930987	0.0862716	1
cg00457720		chr12:76741909-76742286			0.000780116	39.0175	0.224049	0.930977	0.0344535	1
cg07515251	LBX2;LOC151534;LBX2	chr2:74729399-74731166	NM_001009812;NR_024606;NM_001009812	1stExon;Body;5'UTR	0.000784664	38.932	0.38384	-0.930841	0.0591554	1
cg25325972		chr3:43663169-43663484			0.000785611	38.9143	0.242433	-0.930813	0.0373795	1
cg21871608	ITPK1;ITPK1;ITPK1		NM_001142593;NM_014216;NM_001142594	Body;Body;Body	0.000788423	38.8618	0.381021	-0.930729	0.0588271	1
cg26112394	TRIM56	chr7:100732088-100732424	NM_030961	Body	0.00079209	38.7937	0.138674	0.93062	0.0214479	1
cg05291642	KDSR	chr18:61033978-61035056	NM_002035	TSS1500	0.000793445	38.7687	0.569475	0.930579	0.0881342	1
cg05170445		chr12:1639033-1640750			0.000796432	38.7137	0.24359	-0.930491	0.0377526	1
cg11852404		chr5:135415069-135415307			0.000797727	38.6899	1.82395	0.930452	0.282856	1
cg11088422	RUNDC3A;RUNDC3A;RUNDC3A	chr17:42392323-42393079	NM_001144826;NM_001144825;NM_006695	Body;Body;Body	0.000799155	38.6638	0.242798	0.93041	0.0376784	1
cg23936402	GPX5;GPX5		NM_003996;NM_001509	Body;Body	0.000799225	38.6625	0.35398	0.930408	0.0549339	1
cg09607485	GAB1;GAB1;GAB1;GAB1	chr4:144256931-144258527	NM_207123;NM_002039;NM_207123;NM_002039	5'UTR;5'UTR;1stExon;1stExon	0.000799602	38.6556	0.234092	0.930397	0.0363351	1
cg07245700	FAM57B	chr16:30042307-30042612	NM_031478	Body	0.000800789	38.634	0.477715	-0.930362	0.074191	1
cg13653830	ZNF324B	chr19:58966931-58967789	NM_207395	3'UTR	0.00080209	38.6103	0.0685088	0.930323	0.0106462	1
cg24831923	IQGAP1		NM_003870	Body	0.000805211	38.5536	0.416022	-0.930232	0.0647444	1
cg10997640	CYC1	chr8:145149550-145150440	NM_001916	TSS1500	0.000806667	38.5273	0.0972955	-0.930189	0.0151522	1
cg19173885					0.000809144	38.4827	1.00199	0.930116	0.156224	1
cg23304078	LOC100049716;NINJ2;NINJ2		NR_122124;NM_016533;NM_001294346	TSS1500;Body;5'UTR	0.000816054	38.3591	4.17719	-0.929914	0.653382	1
cg19524723	TNFRSF11A	chr18:60051869-60052387	NM_003839	Body	0.000816272	38.3552	1.16803	-0.929908	0.182718	1
cg06274671	SALL1;SALL1	chr16:51183699-51188763	NM_001127892;NM_002968	TSS1500;TSS200	0.000816901	38.3441	0.62252	0.929889	0.0974107	1
cg13578932	RPRD1A	chr18:33647065-33647665	NM_018170	TSS1500	0.000817827	38.3276	0.112899	0.929862	0.0176738	1
cg09681451	YY1AP1;YY1AP1;YY1AP1;YY1AP1;YY1AP1;YY1AP1;YY1AP1;DAP3;DAP3;DAP3;DAP3;DAP3;YY1AP1;YY1AP1	chr1:155657832-155659125	NM_001198901;NM_139119;NM_001198905;NM_001198900;NM_018253;NM_001198904;NM_001198903;NM	5'UTR;TSS200;TSS200;TSS200;TSS200;TSS1500;TSS1500;TSS200;TSS200;TSS200;TSS200;TSS200;TS	0.000819537	38.2973	0.386737	-0.929813	0.0605897	1
cg12946671		chr15:61519621-61520031			0.000829178	38.1282	0.278663	-0.929534	0.0438515	1
cg26687305	SPDYE3;SPDYE3		NM_001004351;NM_001004351	5'UTR;1stExon	0.000829275	38.1265	0.45255	-0.929531	0.0712181	1
cg26101942	ZNF395		NM_018660	5'UTR	0.000829608	38.1207	0.149614	-0.929521	0.0235485	1
cg17300918	LTBP1	chr2:33171448-33173164	NM_206943	TSS1500	0.00083051	38.1051	0.415805	0.929495	0.0654724	1
cg13572629					0.000830727	38.1013	0.184327	-0.929489	0.0290269	1
cg11205981	LOC100130274	chr8:144788491-144791059	NM_001162914	TSS200	0.000833031	38.0614	0.64485	0.929423	0.101654	1
cg00521883					0.000834663	38.0332	0.499191	0.929376	0.078751	1
cg13698816					0.000839507	37.9499	0.373623	0.929237	0.059071	1
cg21962524					0.000844044	37.8725	0.168936	-0.929107	0.0267638	1
cg00978517	ATG14		NM_014924	Body	0.000846292	37.8344	0.186216	0.929043	0.0295312	1
cg21175246					0.000849098	37.7869	1.16839	-0.928963	0.185523	1
cg10832589	UST		NM_005715	Body	0.000849259	37.7842	0.311929	-0.928959	0.0495331	1
cg19214629	CRLS1;CRLS1	chr20:6021583-6022874	NM_001127458;NM_019095	3'UTR;3'UTR	0.000849669	37.7773	0.151154	-0.928947	0.0240071	1
cg17907385	MRPL16	chr11:59578090-59578379	NM_017840	TSS1500	0.000851304	37.7498	0.398267	0.928901	0.063301	1
cg24222435	N6AMT2	chr13:21347443-21348257	NM_174928	5'UTR	0.000853036	37.7207	0.0805524	0.928852	0.012813	1
cg08474478					0.00085668	37.6598	7.24204	-0.928749	1.15381	1
cg12599168	EPHB6	chr7:142551879-142553186	NM_004445	5'UTR	0.000859305	37.6162	0.203002	0.928675	0.0323799	1
cg14949948	FAM120AOS;FAM120A;FAM120A;FAM120A;FAM120A	chr9:96213340-96214953	NM_198841;NM_001286724;NM_001286723;NM_014612;NM_001286722	TSS200;Body;Body;Body;Body	0.0008621	37.5699	0.174546	0.928596	0.0278755	1
cg10237911	UTP15;ANKRA2;UTP15	chr5:72860959-72861610	NM_032175;NM_023039;NM_032175	5'UTR;TSS200;1stExon	0.000864509	37.5302	0.206727	0.928528	0.0330498	1
cg14080518	SMURF1;SMURF1	chr7:98633091-98633304	NM_020429;NM_181349	Body;Body	0.000866389	37.4993	0.20424	-0.928475	0.032679	1
cg11057513					0.000867803	37.4761	0.264274	-0.928436	0.0423109	1
cg18892718	ABCB1;RUNDC3B;RUNDC3B;RUNDC3B	chr7:87256958-87258444	NM_000927;NM_138290;NM_001134406;NM_001134405	5'UTR;Body;Body;Body	0.000875417	37.3521	0.788388	-0.928223	0.126642	1
cg05666482	RAI14;RAI14;RAI14;RAI14;RAI14;RAI14		NM_001145522;NM_001145521;NM_001145520;NM_015577;NM_001145523;NM_001145525	Body;Body;Body;Body;Body;Body	0.000880829	37.2648	0.938938	-0.928073	0.151178	1
cg16590830		chr12:32552025-32553038			0.000881702	37.2508	0.949872	0.928049	0.152996	1
cg06386702	ACOT7;ACOT7;ACOT7;ACOT7		NM_181866;NM_181865;NM_181864;NM_007274	Body;Body;Body;Body	0.00088899	37.1346	0.267722	-0.927847	0.0432571	1
cg08903333	RRP1;RRP1	chr21:45209221-45209880	NM_003683;NM_003683	1stExon;5'UTR	0.000892573	37.0779	0.148031	0.927749	0.0239546	1
cg25729560	KIAA0562		NM_014704	Body	0.000892932	37.0722	0.283201	-0.927739	0.0458351	1
cg15924127	C14orf159;C14orf159;C14orf159;C14orf159;C14orf159;C14orf159;C14orf159;C14orf159		NM_001102369;NM_001102368;NM_001102367;NM_001102366;NM_001286471;NM_001286472;NM_001286	Body;Body;Body;Body;Body;Body;Body;Body	0.000903239	36.9109	0.354109	-0.927456	0.0575617	1
cg23675000	OTUD7A		NM_130901	TSS1500	0.000904755	36.8874	0.262091	-0.927415	0.042631	1
cg24758392		chr5:180397288-180397563			0.000913591	36.7514	0.163012	-0.927175	0.0266132	1
cg19645880	LOC101927043;LOC101927043		NR_110207;NR_110208	TSS1500;TSS1500	0.000916665	36.7045	3.43947	0.927092	0.562242	1
cg08499559	SMAD1;SMAD1		NM_005900;NM_001003688	Body;Body	0.000920279	36.6496	0.297715	0.926994	0.0487396	1
cg14745517	CCDC36;CCDC36	chr3:49236567-49237328	NM_001135197;NM_178173	TSS1500;5'UTR	0.000924095	36.592	0.166518	-0.926892	0.027304	1
cg04648747	TBC1D15;TBC1D15;TBC1D15;TBC1D15	chr12:72233323-72233635	NM_022771;NM_001146213;NM_001146214;NR_027449	Body;Body;5'UTR;Body	0.000924349	36.5881	0.242437	0.926885	0.0397566	1
cg03118626	KLK10;KLK10;KLK10;KLK10	chr19:51522004-51522803	NM_002776;NM_001077500;NM_145888;NM_002776	5'UTR;5'UTR;TSS1500;1stExon	0.000930601	36.4944	0.303094	-0.926717	0.0498312	1
cg22038059	C19orf60;C19orf60	chr19:18699422-18700554	NM_001100418;NM_001100419	TSS200;TSS200	0.000932248	36.4699	1.15847	-0.926673	0.190591	1
cg25462795	HNRNPL;HNRNPL	chr19:39339923-39343257	NM_001005335;NM_001533	5'UTR;TSS200	0.00093304	36.4581	0.213305	0.926652	0.0351041	1
cg07261133					0.000945119	36.28	0.303125	-0.926331	0.0501309	1
cg06633739	COL13A1;COL13A1;COL13A1;COL13A1;COL13A1;COL13A1;COL13A1;COL13A1;COL13A1;COL13A1;COL13A1		NM_080798;NM_080809;NM_080800;NM_080811;NM_080810;NM_080799;NM_080813;NM_005203;NM_0808	Body;Body;Body;Body;Body;Body;Body;Body;Body;Body;Body;Body;Body;Body;Body;Body;Body;Bo	0.00094573	36.2711	0.344625	-0.926315	0.0570083	1
cg03317618	USP24	chr1:55680465-55681708	NM_015306	TSS1500	0.000953179	36.1628	0.172913	0.926118	0.028689	1
cg22147996	DDAH2;DDAH2	chr6:31695894-31698245	NM_013974;NM_013974	1stExon;5'UTR	0.000953485	36.1584	0.200952	-0.92611	0.0333453	1
cg09526889	SIAH2	chr3:150479734-150481888	NM_005067	Body	0.000954427	36.1448	0.787583	0.926085	0.130738	1
cg14161438	ZADH2	chr18:72919914-72921785	NM_175907	Body	0.000955954	36.1228	0.208455	0.926045	0.0346244	1
cg13210239	H19;MIR675	chr11:2019565-2019863	NR_002196;NR_030533	TSS200;TSS1500	0.000957552	36.0998	0.227343	0.926003	0.0377858	1
cg00553120	DNAJB6;DNAJB6	chr7:157129089-157130306	NM_005494;NM_058246	TSS200;TSS200	0.000964362	36.0025	0.165154	-0.925825	0.0275237	1
cg01993952	MTUS1;MTUS1;MTUS1;MTUS1;MTUS1;MTUS1		NM_001001931;NM_001001925;NM_001166393;NM_001001924;NM_020749;NM_020749	Body;Body;Body;Body;1stExon;5'UTR	0.000965503	35.9862	0.755435	0.925795	0.125954	1
cg06863152	SPATA5L1;SPATA5L1		NR_027635;NM_024063	Body;Body	0.00096784	35.9531	0.221109	0.925734	0.0368996	1
cg06207951					0.000969802	35.9253	0.377634	0.925683	0.0630697	1
cg11201229	PIK3C2A		NM_002645	1stExon	0.000973809	35.8689	0.430754	0.925579	0.0720547	1
cg20827193	PSMA5	chr1:109968648-109969570	NM_002790	TSS200	0.000976516	35.831	0.144749	0.925508	0.0242386	1
cg14138116	RPLP0;RPLP0;RPLP0;RPLP0	chr12:120638588-120639116	NM_053275;NM_001002;NM_001002;NM_053275	5'UTR;1stExon;5'UTR;1stExon	0.00098397	35.7272	0.0582493	0.925316	0.00978235	1
cg25793425	RFX2;RFX2	chr19:6007829-6008225	NM_000635;NM_134433	Body;Body	0.00098586	35.701	1.13155	-0.925267	0.190172	1
cg06464594	RNF152;RNF152	chr18:59560494-59562016	NM_173557;NM_173557	1stExon;5'UTR	0.00098604	35.6985	0.712637	0.925262	0.119776	1
cg09227765	RTN1;RTN1	chr14:60193831-60194302	NM_021136;NM_206857	Body;1stExon	0.000986815	35.6878	0.292683	-0.925242	0.0492072	1
cg17039830	SMTNL1		NM_001105565	TSS200	0.000988367	35.6664	0.216114	-0.925202	0.0363558	1
cg11838997	NRGN;NRGN	chr11:124609552-124610471	NM_006176;NM_001126181	TSS200;TSS200	0.000989989	35.6441	0.28352	-0.925161	0.0477251	1
cg08738430	ZFP36L2	chr2:43451445-43454951	NM_006887	Body	0.000997472	35.5418	0.225066	-0.924969	0.0379947	1
cg12061219	FBXL18		NM_024963	3'UTR	0.00099761	35.54	0.279576	0.924965	0.0471991	1
cg05741182	DHX38;TXNL4B;TXNL4B;DHX38;TXNL4B	chr16:72127129-72127341	NM_014003;NM_001142317;NM_001142318;NM_014003;NM_017853	1stExon;TSS200;5'UTR;5'UTR;TSS1500	0.000998618	35.5262	0.270132	-0.924939	0.0456224	1
