# Supplementary material for: Association of DNA-Methylation Profiles With Immune Responses Elicited in Breast Cancer Patients Immunized With a Carbohydrate-Mimicking Peptide: A Pilot Study
Source: Front Oncol. 2020 Jun 5;10:879. doi: 10.3389/fonc.2020.00879 (PMC7290046; doi:10.3389/fonc.2020.00879)
Supplement: Supplementary file 5 [file Table_5.xlsx]

## Sheet: Hoja1
Table S5. 35 molecules present in the top network related to cellular movement, cell death and survival, cell-to-cell signaling and interaction from the second IPA® core analysis run with 398 DM CpGs from the association of the DNA methylation profiles with IFNγ levels.
Symbol	Synonym(s)	Entrez Gene Name	Illumina	Expr p-value	Location	Family	Drugs	Entrez Gene ID for Human	Entrez Gene ID for Mouse	Entrez Gene ID for Rat
BAK1	BAK, BAK-LIKE, BCL2-antagonist/killer 1, BCL2L7, CDN1, N-BAK1	BCL2 antagonist/killer 1	cg24583410	0.00021386	Cytoplasm	other		578	12018	116502
CCL20	C-C motif chemokine ligand 20, chemokine (C-C motif) ligand 20, CHEMOKINE EXUDUS 1, CKb4, Exodus, exodus-1, LARC, MIP-3-alpha, MIP-3-α, MIP-3A, MIP-3[a], Mip3, SCYA20, ST38	C-C motif chemokine ligand 20			Extracellular Space	cytokine		6364	20297	29538
CCL5	C-C motif chemokine ligand 5, chemokine (C-C motif) ligand 5, D17S136E, eoCP, MuRantes, RANTES, RNTES, SCYA5, Similar to merantes, SIS-delta, SIS-δ, SISd, TCP228	C-C motif chemokine ligand 5			Extracellular Space	cytokine		6352	20304	81780
CCNE1	AW538188, CCNE, CycE1, CYCLE, Cyclin E1, cyclin E, pCCNE1	cyclin E1	cg14750501	0.000440276	Nucleus	transcription regulator		898	12447	25729
CXCL10	C-X-C motif chemokine ligand 10, C7, chemokine (C-X-C motif) ligand 10, CRG-2, gamma-IFN INDUCIBLE EARLY RESPONSE, gIP-10, IFI10, IFNG INDUCIBLE protein-10, INP10, Interferon-inducible protein-10, IP-10, mob-1, SCYB10, SMALL INDUCIBLE CYTOKINE SUBFAMILY B (Cys-X-Cys), member 10, γ-IFN INDUCIBLE EARLY RESPONSE	C-X-C motif chemokine ligand 10			Extracellular Space	cytokine	MDX-1100	3627	15945	245920
DNAJB6	DJ4, DnaJ, DnaJ heat shock protein family (Hsp40) member B6, Heat shock protein J2, HHDJ1, HSJ-2, LGMD1D, LGMD1E, mDj4, MRJ, MSJ-1	DnaJ heat shock protein family (Hsp40) member B6	cg00553120	0.000964362	Nucleus	transcription regulator		10049	23950	362293
ENG	AI528660, AI662476, CD105, CELL ADHESION REGULATOR, END, Endo, Endoglin, HHT1, ORW1, S-endoglin	endoglin	cg14055970	5.44475e-05	Plasma Membrane	transmembrane receptor	TRC105	2022	13805	497010
ERK1/2	p42/44 mapk, P42/p44 erk, p42/p44 MAP KINASE, P42/p44 mapk, p44/p42 MAPK				Cytoplasm	group
F10	AI194738, Cf10, Coagulation factor 10, coagulation factor X, Factor X, FX	coagulation factor X			Extracellular Space	peptidase	dalteparin, heparin, enoxaparin, rivaroxaban, deligoparin, idraparinux, tifacogin, RPR 120844, RPR 208566, DPC 423, nematode anticoagulant protein c2, apixaban, activated recombinant human factor VII, F8, edoxaban, F9, aspirin/enoxaparin, fondaparinux, fondaparinux/warfarin, enoxaparin/warfarin, emicizumab	2159	14058	29243
F2R	AI482343, CF2R, coagulation factor II (thrombin) receptor, coagulation factor II thrombin receptor, HTR, PAR-1, ThrR, TR, TRGPC, α Thrombin Receptor	coagulation factor II thrombin receptor			Plasma Membrane	G-protein coupled receptor	chrysalin, vorapaxar, PAR1 inhibitor, argatroban, bivalirudin	2149	14062	25439
F7	AI132620, Cf7, coagulation factor VII, coagulation factor VIIa (recombinant), FVII, SPCA	coagulation factor VII			Plasma Membrane	peptidase	nematode anticoagulant protein c2, PCI-27483	2155	14068	260320
FBXO31	1110003O08RIK, 2310046N15RIK, DKFZp434J1815, F-box protein 31, FBX14, Fbx31, FBXO14, MGC15419, MRT45, PP2386, RGD1561069	F-box protein 31	cg01571169	0.000163031	Extracellular Space	enzyme		79791	76454	498959
FSH	anthrogon, follicle-stimulating hormone, Follitropin, follitropin β, fostimon, FSH (follicle stimulating hormone), hFSH, org-32489, urofollitropin				Plasma Membrane	complex
IGF1	C730016P09Rik, IGF, IGF-I, IGF-I-smC, insulin like growth factor I, INSULIN-LIKE GROWTH FACTOR 1, insulin-like somatomedin peptide I, MAD isoform 4, mecasermin, mecasermin recombinant, MGF, Preproinsulin-like growth factor ia, somatomedin C	insulin like growth factor 1			Extracellular Space	growth factor	MEDI-573, BI 836845	3479	16000	24482
IGF1R	A330103N21RIK, CD221, D930020L01, hyft, IGF-1 receptor, Igf1r beta isoform, Igf1r β, Igf1r β isoform, IGFIR, IGFIRC, IGFR, IGFR1, insulin-like growth factor 1 receptor, insulin-like growth factor I receptor, Insulin-like growth factor I receptor precursor, JTK13, LOC51049, MGC18216	insulin like growth factor 1 receptor	cg26329756	0.000553277	Plasma Membrane	transmembrane receptor	picropodophyllin, linsitinib, cixutumumab, ganitumab, AVE1642, BMS-754807, XL228, BIIB022, IGF1, dalotuzumab, ceritinib, brigatinib, [I-124]-CPD-1028, MM-141, IGF-methotrexate conjugate, PL225B, KW-2450, IGF-1R inhibitor	3480	16001	25718
IGFBP6	IBP6, insulin-like growth factor binding protein 6, RBP6A, RBP6G	insulin like growth factor binding protein 6	cg04791129	0.000597935	Extracellular Space	other		3489	16012	25641
ITGA5	CD49e, FNRA, integrin alpha 5 (fibronectin receptor alpha), integrin subunit alpha 5, integrin subunit α 5, Integrin α 5, integrin α 5 (fibronectin receptor α), Itga5 retired, ITGalpha5, ITGα5, VLA-5, VLA5A	integrin subunit alpha 5			Plasma Membrane	transmembrane receptor		3678	16402	315346
ITGB3	BDPLT16, BDPLT2, beta 3, CD61, GP3A, GPIIIa, GT, HPA-4, INGRB3, integrin beta 3, integrin subunit beta 3, integrin subunit β 3, Integrin-β 3, β 3	integrin subunit beta 3			Plasma Membrane	transmembrane receptor	abciximab, TP 9201, cilengitide, tirofiban	3690	16416	29302
ITSN1	AA517634, AA545208, AI316805, AI839402, AI848451, EHSH1, Ese1, INTERSECTIN, Intersectin 1, intersectin 1 (SH3 domain protein 1A), ITSN, SH3 domain protein-1A, SH3D1A, SH3P17	intersectin 1			Cytoplasm	other		6453	16443	29491
JAK2	AI504024, C81284, Fd17, Janus kinase 2, JTK10, THCYT3	Janus kinase 2			Cytoplasm	kinase	WP1066, tofacitinib, fedratinib, pacritinib, XL019, ruxolitinib, AZD1480, momelotinib, baricitinib, NS-018, SB-1317, gandotinib, BMS-911543, jak2 inhibitor, methotrexate/tofacitinib, baricitinib/methotrexate	3717	16452	24514
MEF2D	2210408E11RIK, C80750, myocyte enhancer factor 2D	myocyte enhancer factor 2D	cg22487204	0.000142234	Nucleus	transcription regulator		4209	17261	81518
MMP1	CLG, CLGN, Collagenase, Collagenase-1, INTERSTITIAL COLLAGENASE, matrix metallopeptidase 1, matrix metallopeptidase 1a (interstitial collagenase), Mcol-A, Mmp1a	matrix metallopeptidase 1			Extracellular Space	peptidase	rebimastat, marimastat	4312	83995	300339
MMP3	CHDS6, EMS-2, matrix metallopeptidase 3, MT3-MMP, SL-1, SLN-1, STMY, STMY1, STR-1, STROMELYSIN, Stromelysin-1, Transin-1 Metalloprotease	matrix metallopeptidase 3			Extracellular Space	peptidase	marimastat	4314	17392	171045
MTUS1	AI481402, ATBP, ATBP135, ATIP, ATIP1, Atip3b, ATIP4, B430010I23RIK, B430305I03Rik, C85752, Cctsg1-440, ICIS, LOC100911065, MD44, microtubule associated scaffold protein 1, microtubule-associated tumor suppressor 1 homolog, microtubule-associated tumour suppressor 1 homolog, mitochondrial tumor suppressor 1, mitochondrial tumour suppressor 1, mKIAA1288, MP44, MTSG1	microtubule associated scaffold protein 1	cg01993952	0.000965503	Extracellular Space	other		57509	102103	100911065
P38 MAPK	P38, p38 MAP KINASE, P38 MITOGEN-ACTIVATED protein KINASE				Cytoplasm	group
PAWR	2310001G03RIK, PAR4, PRKC, apoptosis, WT1, regulator, pro-apoptotic WT1 regulator	pro-apoptotic WT1 regulator	cg05404701	0.000108829	Nucleus	transcription regulator		5074	114774	64513
PLAU	ATF, BDPLT5, plasminogen activator, urokinase, Pro-UPA, QPD, UPA, uPA 50 kd form, UPA-H, UPAM, URK	plasminogen activator, urokinase			Extracellular Space	peptidase		5328	18792	25619
PROC	PC, PROC1, protein C, protein C, inactivator of coagulation factors Va and VIIIa, THPH3, THPH4	protein C, inactivator of coagulation factors Va and VIIIa			Extracellular Space	peptidase		5624	19123	25268
PROCR	AI325044, CCCA, CCD41, ENDOTHELIAL protein C receptor, EPCR, protein C receptor, protein C receptor, endothelial	protein C receptor	cg23842941	7.96516e-05	Plasma Membrane	other		10544	19124	362248
SERPINE1	beta MIGRATING PLAS ACTIVATOR, beta-MIGRATING PLASMINOGEN ACTIVATOR INHIBITOR I, PAI, PAI-1, PAI1A, Pai1aa, Planh, PLANH1, Plasminogen activator inhibitor 1, RATPAI1A, serine (or cysteine) peptidase inhibitor, clade E, member 1, serpin family E member 1, SERPINE, β MIGRATING PLAS ACTIVATOR, β-MIGRATING PLASMINOGEN ACTIVATOR INHIBITOR I	serpin family E member 1			Extracellular Space	other	drotrecogin alfa	5054	18787	24617
TAC1	4930528L02Rik, B-ppt, Hs.2563, NEUROPEPTIDE gamma, NEUROPEPTIDE K, NEUROPEPTIDE γ, NK-1, NK2, NKA, NKNA, NPK, PPT-A, PPT-I, Ppt5fl, PPTA3, RATPPTA3, SP, TAC, TAC1 isoform 1, TAC2, Tachykinin, tachykinin 1, Tachykinin A, tachykinin precursor 1, tachykinin, precursor 1	tachykinin precursor 1	cg15954041	0.000766333	Extracellular Space	other	rolapitant	6863	21333	24806
TLR9	CD289, toll-like receptor 9	toll like receptor 9			Plasma Membrane	transmembrane receptor	agatolimod, ISS-1018, HYB-2055, GNKG168, SD-101, MGN1703, DUK-CPG-001, hydroxychloroquine, IMO-2125, DV281, CPG 10104	54106	81897	338457
TP53	bbl, BCC7, bfy, bhy, LFS1, p44, P53, P53 cellular tumour antigen, p53 tumor suppressor, transformation related protein 53, TRP53, tumor protein p53, tumour protein p53	tumor protein p53			Nucleus	transcription regulator	APR-246, cenersen, ALT-801, CGM097, kevetrin, azurin 50-77, COTI-2, BI 907828	7157	22059	24842
TRIB1	A530090O15Rik, C8FW, GIG-2, HTRB-1, PRMP, SKIP1, TRB-1, tribbles pseudokinase 1	tribbles pseudokinase 1	cg09504829	0.000167682	Cytoplasm	kinase		10221	211770	78969
WNT4	SERKAL, wingless-type MMTV integration site family, member 4, Wnt family member 4	Wnt family member 4	cg20792512	0.000169931	Extracellular Space	cytokine		54361	22417	84426
Bold molecules were differentially methylated.
